# Supplementary material for: The effect of computer prompt in breaks of sedentary behaviour among office workers: a systematic review and meta-analysis
Source: Int J Behav Nutr Phys Act. 2025 Jun 13;22:75. doi: 10.1186/s12966-025-01781-0 (PMC12164069; doi:10.1186/s12966-025-01781-0)
Supplement: Supplementary file 1 — Additional file 1 [file 12966_2025_1781_MOESM1_ESM.xlsx]

## Sheet: PubMed
N°	Pubmed
#1	sedentar*
#2	sit
#3	sitting*
#4	seat*
#5	inactiv*
#6	desk
#7	administrativ*
#8	"Sedentary Behavior"[Mesh]
#9	"Sitting Position"[Mesh]
#10	#1 OR #2 OR #3 OR #4 OR #5 OR #6 OR #7 OR #8 OR #9
#11	work*
#12	job
#13	jobs
#14	“job-site”
#15	“job-related”
#16	occupation*
#17	office*
#18	employe*
#19	"white-collar"
#20	"white collar"
#21	“white-collars”
#22	“white collars”
#23	employment
#24	compan*
#25	organization*
#26	organisation*
#27	"Occupational Groups"[Mesh]
#28	"Employment"[Mesh]
#29	"Work"[Mesh]
#30	"Workplace"[Mesh]
#31	#11 OR #12 OR #13 OR #14 OR #15 OR #16 OR #17 OR #18 OR #19 OR #20 OR #21 OR #22 OR #23 OR #24 OR #25 OR #26 OR #27 OR #28 OR #29 OR #30
#32	#10 AND #31
#33	break*
#34	disrupt*
#35	interrupt*
#36	microbreak*
#37	movement*
#38	walk*
#39	exercis*
#40	standing*
#41	(reduc* AND (sitting OR sedentar*))
#42	(physical* AND activ*)
#43	(("sit-stand" OR "sit stand" OR active* OR "height-adjustable" OR standing) AND (desk* OR workstation* OR worksite* OR sitting))
#44	"Under-desk pedal machine"
#45	pedometer*
#46	"computer-tailored"
#47	"stability ball"
#48	#33 OR #34 OR #35 OR #36 OR #37 OR #38 OR #39 OR #40 OR #41 OR #42 OR #43 OR #44 OR #45 OR #46 OR #47
#49	randomized controlled trial [pt]
#50	controlled clinical trial [pt]
#51	randomized [tiab]
#52	placebo [tiab]
#53	drug therapy [sh]
#54	randomly [tiab]
#55	trial [tiab]
#56	groups [tiab]
#57	animals [mh] NOT humans [mh]
#58	#49 OR #50 OR #51 OR #52 OR #53 OR #54 OR #55 OR #56
#59	#58 NOT #57
#60	#32 AND #48 AND #59

## Sheet: EMBASE Ovid
N°	EMBASE
1	sedentar*.mp.
2	sit.mp.
3	sitting*.mp.
4	seat*.mp.
5	inactiv*.mp.
6	desk.mp.
7	administrativ*.mp.
8	sedentary lifestyle/
9	sitting/
10	1 or 2 or 3 or 4 or 5 or 6 or 7 or 8 or 9
11	work*.mp.
12	job.mp.
13	jobs.mp.
14	job-site.mp.
15	"job-related".mp.
16	occupation*.mp.
17	office*.mp.
18	employe*.mp.
19	white-collar.mp.
20	white collar.mp.
21	white-collars.mp.
22	"white collar".mp.
23	employment.mp.
24	compan*.mp.
25	organization*.mp.
26	organisation*.mp.
27	named groups by occupation/
28	employment/
29	work/
30	workplace/
31	11 or 12 or 13 or 14 or 15 or 16 or 17 or 18 or 19 or 20 or 21 or 22 or 23 or 24 or 25 or 26 or 27 or 28 or 29 or 30
32	10 and 31
33	break*.mp.
34	disrupt*.mp.
35	interrupt*.mp.
36	microbreak*.mp.
37	movement*.mp.
38	walk*.mp.
39	exercis*.mp.
40	standing*.mp.
41	(reduc* and (sitting or sedentar*)).mp.
42	(physical* and activ*).mp.
43	(("sit-stand" or "sit stand" or active* or "height-adjustable" or standing) and (desk* or workstation* or worksite* or sitting)).mp
44	"Under-desk pedal machine".mp.
45	pedometer*.mp.
46	"computer-tailored".mp.
47	stability ball.mp.
48	33 or 34 or 35 or 36 or 37 or 38 or 39 or 40 or 41 or 42 or 43 or 44 or 45 or 46 or 47
49	randomized controlled trial.pt.
50	controlled clinical trial.pt.
51	randomized.ab,ti.
52	placebo.ab,ti.
53	drug therapy.sh.
54	randomly.ab,ti.
55	trial.ab,ti.
56	groups.ab,ti.
57	49 or 50 or 51 or 52 or 53 or 54 or 55 or 56
58	32 and 48 and 57
59	limit 58 to human
60	7477

## Sheet: CENTRAL
N°	CENTRAL
1	sedentar*
2	sit
3	sitting*
4	seat*
5	inactiv*
6	desk
7	administrativ*
8	MeSH descriptor: [Sedentary Behavior] explode all trees
9	MeSH descriptor: [Sitting Position] explode all trees
10	#1 OR #2 OR #3 OR #4 OR #5 OR #6 OR #7 OR #8 OR #9
11	work*
12	job
13	jobs
14	“job-site”
15	“job-related”
16	occupation*
17	office*
18	employe*
19	"white-collar"
20	"white collar"
21	“white-collars”
22	“white collars”
23	employment
24	compan*
25	organization*
26	organisation*
27	MeSH descriptor: [Occupational Groups] explode all trees
28	MeSH descriptor: [Employment] explode all trees
29	MeSH descriptor: [Work] explode all trees
30	MeSH descriptor: [Workplace] explode all trees
31	#11 OR #12 OR #13 OR #14 OR #15 OR #16 OR #17 OR #18 OR #19 OR #20 OR #21 OR #22 OR #23 OR #24 OR #25 OR #26 OR #27 OR #28 OR #29 OR #30
32	#10 AND #31
33	break*
34	disrupt*
35	interrupt*
36	microbreak*
37	movement*
38	walk*
39	exercis*
40	standing*
41	(reduc* AND (sitting OR sedentar*))
42	(physical* AND activ*)
43	(("sit-stand" OR "sit stand" OR active* OR "height-adjustable" OR standing) AND (desk* OR workstation* OR worksite* OR sitting))
44	"Under-desk pedal machine"
45	pedometer*
46	"computer-tailored"
47	"stability ball"
48	#33 OR #34 OR #35 OR #36 OR #37 OR #38 OR #39 OR #40 OR #41 OR #42 OR #43 OR #44 OR #45 OR #46 OR #47
49	#32 AND #48

## Sheet: Scopus
N°	SCOPUS
1	TITLE-ABS-KEY ( sedentar*)
2	TITLE-ABS-KEY ( sit )
3	TITLE-ABS-KEY ( sitting* )
4	TITLE-ABS-KEY ( seat* )
5	TITLE-ABS-KEY ( inactiv* )
6	TITLE-ABS-KEY ( desk )
7	TITLE-ABS-KEY ( administrativ* )
8	KEY ( "Sedentary Behavior" )
9	KEY ( "Sitting Position" )
10
11	TITLE-ABS-KEY ( work* )
12	TITLE-ABS-KEY ( job )
13	TITLE-ABS-KEY ( jobs )
14	TITLE-ABS-KEY ( "job-site" )
15	TITLE-ABS-KEY ( "job-related" )
16	TITLE-ABS-KEY ( occupation* )
17	TITLE-ABS-KEY ( office* )
18	TITLE-ABS-KEY ( employe* )
19	TITLE-ABS-KEY ( "white-collar" )
20	TITLE-ABS-KEY ( "white collar" )
21	TITLE-ABS-KEY ( "white-collars" )
22	TITLE-ABS-KEY ( "white collars" )
23	TITLE-ABS-KEY ( employment )
24	TITLE-ABS-KEY (compan*)
25	TITLE-ABS-KEY (organization*)
26	TITLE-ABS-KEY (organisation*)
27	KEY ("Occupational Groups")
28	KEY ("Employment")
29	KEY ("Work")
30	KEY ("Workplace")
31
32
33	TITLE-ABS-KEY ( break* )
34	TITLE-ABS-KEY ( disrupt* )
35	TITLE-ABS-KEY ( interrupt* )
36	TITLE-ABS-KEY ( microbreak* )
37	TITLE-ABS-KEY ( movement* )
38	TITLE-ABS-KEY ( walk* )
39	TITLE-ABS-KEY ( exercis* )
40	TITLE-ABS-KEY ( standing* )
41	TITLE-ABS-KEY ( ( reduc* AND ( sitting OR sedentar* ) ) )
42	TITLE-ABS-KEY ( ( physical* AND activ* ) )
43	TITLE-ABS-KEY ( ( ( "sit-stand" OR "sit stand" OR active* OR "height-adjustable" OR standing ) AND ( desk* OR workstation* OR worksite* OR sitting ) ) )
44	TITLE-ABS-KEY ( "Under-desk pedal machine" )
45	TITLE-ABS-KEY ( pedometer* )
46	TITLE-ABS-KEY ( "computer-tailored" )
47	TITLE-ABS-KEY ( "stability ball" )
48
49	SRCTITLE ( randomized AND controlled AND trial )
50	SRCTITLE ( controlled AND clinical AND trial )
51	TITLE-ABS-KEY ( randomized )
52	TITLE-ABS-KEY ( placebo )
53	TITLE-ABS-KEY ( drug AND therapy AND [sh] )
54	TITLE-ABS-KEY ( randomly )
55	TITLE-ABS-KEY ( trial )
56	TITLE-ABS-KEY ( groups )
57	AND NOT TITLE-ABS-KEY animals AND [mh]
58	AND NOT humans AND [mh]
59
60

## Sheet: Adaptación
	Pubmed	EMBASE	CENTRAL	SCOPUS
1	sedentar*	sedentar*.mp.	sedentar*	TITLE-ABS-KEY ( sedentar*)
2	sit	sit.mp.	sit	TITLE-ABS-KEY ( sit )
3	sitting*	sitting*.mp.	sitting*	TITLE-ABS-KEY ( sitting* )
4	seat*	seat*.mp.	seat*	TITLE-ABS-KEY ( seat* )
5	inactiv*	inactiv*.mp.	inactiv*	TITLE-ABS-KEY ( inactiv* )
6	desk	desk.mp.	desk	TITLE-ABS-KEY ( desk )
7	administrativ*	administrativ*.mp.	administrativ*	TITLE-ABS-KEY ( administrativ* )
8	"Sedentary Behavior"[Mesh]	sedentary lifestyle/	MeSH descriptor: [Sedentary Behavior] explode all trees	KEY ( "Sedentary Behavior" )
9	"Sitting Position"[Mesh]	sitting/	MeSH descriptor: [Sitting Position] explode all trees	KEY ( "Sitting Position" )
10	OR /#1- #9	661261	48875
11	work*	work*.mp.	work*	TITLE-ABS-KEY ( work* )
12	job	job.mp.	job	TITLE-ABS-KEY ( job )
13	jobs	jobs.mp.	jobs	TITLE-ABS-KEY ( jobs )
14	“job-site”	job-site.mp.	“job-site”	TITLE-ABS-KEY ( "job-site" )
15	“job-related”	"job-related".mp.	“job-related”	TITLE-ABS-KEY ( "job-related" )
16	occupation*	occupation*.mp.	occupation*	TITLE-ABS-KEY ( occupation* )
17	office*	office*.mp.	office*	TITLE-ABS-KEY ( office* )
18	employe*	employe*.mp.	employe*	TITLE-ABS-KEY ( employe* )
19	"white-collar"	white-collar.mp.	"white-collar"	TITLE-ABS-KEY ( "white-collar" )
20	"white collar"	white collar.mp.	"white collar"	TITLE-ABS-KEY ( "white collar" )
21	“white-collars”	white-collars.mp.	“white-collars”	TITLE-ABS-KEY ( "white-collars" )
22	“white collars”	"white collar".mp.	“white collars”	TITLE-ABS-KEY ( "white collars" )
23	employment	employment.mp.	employment	TITLE-ABS-KEY ( employment )
24	compan*	compan*.mp.	compan*	TITLE-ABS-KEY (compan*)
25	organization*	organization*.mp.	organization*	TITLE-ABS-KEY (organization*)
26	organisation*	organisation*.mp.	organisation*	TITLE-ABS-KEY (organisation*)
27	"Occupational Groups"[Mesh]	named groups by occupation/	MeSH descriptor: [Occupational Groups] explode all trees	KEY ("Occupational Groups")
28	"Employment"[Mesh]	employment/	MeSH descriptor: [Employment] explode all trees	KEY ("Employment")
29	"Work"[Mesh]	work/	MeSH descriptor: [Work] explode all trees	KEY ("Work")
30	"Workplace"[Mesh]	workplace/	MeSH descriptor: [Workplace] explode all trees	KEY ("Workplace")
31	OR /#11- #30	4195002	172362
32	#10 AND #31	107777	11915
33	break*	break*.mp.	break*	TITLE-ABS-KEY ( break* )
34	disrupt*	disrupt*.mp.	disrupt*	TITLE-ABS-KEY ( disrupt* )
35	interrupt*	interrupt*.mp.	interrupt*	TITLE-ABS-KEY ( interrupt* )
36	microbreak*	microbreak*.mp.	microbreak*	TITLE-ABS-KEY ( microbreak* )
37	movement*	movement*.mp.	movement*	TITLE-ABS-KEY ( movement* )
38	walk*	walk*.mp.	walk*	TITLE-ABS-KEY ( walk* )
39	exercis*	exercis*.mp.	exercis*	TITLE-ABS-KEY ( exercis* )
40	standing*	standing*.mp.	standing*	TITLE-ABS-KEY ( standing* )
41	(reduc* AND (sitting OR sedentar*))	(reduc* and (sitting or sedentar*)).mp.	(reduc* AND (sitting OR sedentar*))	TITLE-ABS-KEY ( ( reduc* AND ( sitting OR sedentar* ) ) )
42	(physical* AND activ*)	(physical* and activ*).mp.	(physical* AND activ*)	TITLE-ABS-KEY ( ( physical* AND activ* ) )
43	(("sit-stand" OR "sit stand" OR active* OR "height-adjustable" OR standing) AND (desk* OR workstation* OR worksite* OR sitting))	(("sit-stand" or "sit stand" or active* or "height-adjustable" or standing) and (desk* or workstation* or worksite* or sitting)).mp	(("sit-stand" OR "sit stand" OR active* OR "height-adjustable" OR standing) AND (desk* OR workstation* OR worksite* OR sitting))	TITLE-ABS-KEY ( ( ( "sit-stand" OR "sit stand" OR active* OR "height-adjustable" OR standing ) AND ( desk* OR workstation* OR worksite* OR sitting ) ) )
44	"Under-desk pedal machine"	"Under-desk pedal machine".mp.	"Under-desk pedal machine"	TITLE-ABS-KEY ( "Under-desk pedal machine" )
45	pedometer*	pedometer*.mp.	pedometer*	TITLE-ABS-KEY ( pedometer* )
46	"computer-tailored"	"computer-tailored".mp.	"computer-tailored"	TITLE-ABS-KEY ( "computer-tailored" )
47	"stability ball"	stability ball.mp.	"stability ball"	TITLE-ABS-KEY ( "stability ball" )
48	OR / #33- #47	2420707	7583
49	randomized controlled trial [pt]	randomized controlled trial.pt.		SRCTITLE ( randomized AND controlled AND trial )
50	controlled clinical trial [pt]	controlled clinical trial.pt.		SRCTITLE ( controlled AND clinical AND trial )
51	randomized [tiab]	randomized.ab,ti.		TITLE-ABS-KEY ( randomized )
52	placebo [tiab]	placebo.ab,ti.		TITLE-ABS-KEY ( placebo )
53	drug therapy [sh]	drug therapy.sh.		TITLE-ABS-KEY ( drug AND therapy AND [sh] )
54	randomly [tiab]	randomly.ab,ti.		TITLE-ABS-KEY ( randomly )
55	trial [tiab]	trial.ab,ti.		TITLE-ABS-KEY ( trial )
56	groups [tiab]	groups.ab,ti.		TITLE-ABS-KEY ( groups )
57	animals [mh] NOT humans [mh]			AND NOT TITLE-ABS-KEY ( animals AND [mh] AND not AND humans AND [mh] ) )
58	OR / #49- #56	4984026
59	#58 NOT #57	Filter:human
60	#32 AND #48 AND #59	6148	TRIALS: 4738	10528
